# Supplementary material for: The Prevalence and Serological Association of Hepatitis D Virus Genotypes in Taiwan
Source: Pathogens. 2021 Sep 23;10(10):1227. doi: 10.3390/pathogens10101227 (PMC8541235; doi:10.3390/pathogens10101227)
Supplement: Supplementary file 1 [file pathogens-10-01227-s001.zip]

Archive with 1 entries (1 files):
- pathogens-1377805-supplementary.pdf
